# Supplementary material for: A Causal Inference Approach to Mediation Analysis in Vitreomacular Traction: How Much Does Traction Resolution Mediate Functional Outcomes?
Source: J Mark Access Health Policy. 2024 Sep 30;12(4):280–93. doi: 10.3390/jmahp12040022 (PMC11503358; doi:10.3390/jmahp12040022)
Supplement: Supplementary file 1 [file jmahp-12-00022-s001.zip]

Archive with 8 entries (8 files):
- S1 OASIS study characteristics.pdf
- S2 Confounding assumptions for mediation analysis.pdf
- S3 Breakdown total treatment effect.pdf
- S4 Estimation algorithm.pdf
- S5 Logistic regression models.pdf
- S6 Model specifications for mediator and outcome models.pdf
- S7 Likelihood Ratio Tests for outcome models with vs without treatment-mediator interaction.pdf
- S8 Mediation effect estimates in the presence of treatment mediator interaction.pdf
